# Supplementary material for: The Social Determinants of Health in a Cohort of Romanian Patients with Diabetic and Nondiabetic Neuropathy
Source: J Clin Med. 2024 Nov 14;13(22):6858. doi: 10.3390/jcm13226858 (PMC11594769; doi:10.3390/jcm13226858)
Supplement: Supplementary file 1 [file jcm-13-06858-s001.zip]

Archive with 1 entries (1 files):
- jcm-3265911-supplementary.pdf
